# Supplementary material for: Ivermectin sensitivity is an ancient trait affecting all ecdysozoa but shows phylogenetic clustering among sepsid flies
Source: Evol Appl. 2014 Apr 10;7(5):548–54. doi: 10.1111/eva.12152 (PMC4055176; doi:10.1111/eva.12152)
Supplement: Supplementary file 1 [file eva0007-0548-SD1.xls]

## Sheet: Table 1
Proportion of flies emerged from the control treatments (water and acetone) for all 47 tests using 21 sepsid species, estimated lethal concentration at which 50% of the flies died (LC50, in μg ivermectin / kg wet dung) with 95% confidence limits, and mean ± SE development time and body size for male and female sepsids (Nm, Nf = total number of males, females) (species averages with SD in italics).
Genus	species	population provenance	latitude	longitude	altitude	lab/field	time	p(emerged)	LC50 (wet)	CI95%l	CI95%h	Nm	Nf	male development time (d)	± SD	female development time (d)	± SD	male head width (mm)	± SD	female head width (mm)	± SD
Archisepsis	armata	Costa Rica: San Jose	9.94	84.05	1208	Lab	2011-08-01	0.908	6.20098	3.57707	12.3013	129	136	17.065	± 1.24	17.225	± 1.15	1.151	± 0.033	1.251	± 0.041
Archisepsis	diversiformis	Panama: Barro Colorado	9.15	79.85	99	Lab	2011-08-01	0.81	1.9226	1.10219	3.54108	113	104	20.284	± 0.88	20.02	± 1.37	1.124	± 0.02	1.157	± 0.027
Dicranosepsis	emiliae	Vietnam: Tam Dao	21.52	105.55	1000	Lab	2011-08-01	0.587	0.241367	0.133163	0.389558	60	74	17.561	± 0.98	17.536	± 0.77	0.831	± 0.029	0.9	± 0.03
Microsepsis	armillata	Costa Rica: San Jose	9.94	84.05	1208	Lab	2011-08-01	0.81	24.5819	7.25234	209.172	146	148	15.344	± 0.79	15.3	± 1.20	0.812	± 0.039	0.849	± 0.04
Microsepsis	mitis	Costa Rica: San Jose	9.94	84.05	1208	Lab	2011-08-01	0.811	24.3139	9.64698	96.8836	156	156	14.241	± 0.81	14.034	± 0.76	0.759	± 0.034	0.79	± 0.035
Meroplius	fukuhari	China: Zhongmu	34.71	113.97	79	Lab	2009-11-01	0.557	0.138	0.066	0.237	66	62	17.45	± 0.68	17.13	± 0.69	0.96	± 0.041	1	± 0.064
Saltella	sphondylii	CH: Zürich	47.38	8.68	536	Lab	Oct 09	0.635	0.199	0.137	0.274	65	80	20.11	± 0.99	19.67	± 0.68	1.08	± 0.061	1.11	± 0.060
Sepsis	cynipsea	A: Vienna	48.2	16.37	187	Lab	May 09	0.69	0.61	0.357	1.02	102	84	14.4	± 0.39	14.28	± 0.62	0.97	± 0.033	1.02	± 0.030
		CH: Zürich	47.38	8.68	536	Field	July 08	0.76	0.364	0.266	0.505	71	47	10.4	± 0.46	10.38	± 0.51	1.02	± 0.037	1.09	± 0.025
						Lab	July 08	0.82	0.491	0.338	0.742	70	75	12.26	± 0.36	12.31	± 0.40	1.02	± 0.022	1.09	± 0.028
		I: Umbria	43.15	12.1	403	Lab	Oct 09	0.533	0.08	0.037	0.13	57	53	14.95	± 0.44	14.48	± 0.71	0.99	± 0.041	1.06	± 0.051
		S: Uppsala	59.85	17.63	16	Field	2008-09-01	0.65	0.163	0.129	0.203	67	54	27.56	± 0.65	27.43	± 0.55	1.01	± 0.029	1.08	± 0.017
						Lab	2008-09-01	0.659	0.199	0.161	0.246	73	63	12.74	± 0.37	12.75	± 0.35	0.99	± 0.024	1.07	± 0.020
		S: Nyköping	58.67	16.94	10	Lab	Oct 09	0.569	0.284	0.175	0.434	76	73	13.68	± 0.62	13.65	± 0.52	0.992	± 0.019	1.071	± 0.023
									0.313	0.188468				13.606		13.494		0.9924		1.0622
Sepsis	dissimilis	Brunei	4.94	114.95	1	Lab	2009-11-01	0.575	0.107	0.055	0.172	52	53	17.76	± 0.59	17.54	± 0.44	0.74	± 0.022	0.75	± 0.013
Sepsis	duplicata	CH: Zürich	47.38	8.68	536	Lab	Oct 09	0.53	0.09	0.052	0.131	60	69	21.02	± 0.94	20.61	± 0.73	0.74	± 0.015	0.83	± 0.020
Sepsis	flavimana	CH: Zürich	47.38	8.68	536	Lab	May 09	0.58	0.047	0.005	0.138	50	70	21.6	± 0.52	22.03	± 0.68	0.91	± 0.039	0.99	± 0.032
Sepsis	fulgens	A: Vienna	48.2	16.37	187	Lab	May 09	0.781	5.684	2.232	23.625	75	72	15.5	± 0.47	15.77	± 0.54	0.99	± 0.027	1.03	± 0.030
		E: Sierra Nevada	37.2	-3.2	1290	Field	2008-09-01	0.663	0.886	0.477	1.61	156	151	23.67	± 1.24	23.79	± 1.43	0.97	± 0.022	1.02	± 0.023
						Lab	2008-09-01	0.581	0.902	0.438	1.763	158	160	17.34	± 0.61	17.41	± 0.64	0.94	± 0.019	0.99	± 0.025
		Est: Tartu	58.14	26.91	81	Field	May 09	0.748	1.265	0.846	1.913	160	196	18.1	± 1.12	18.62	± 1.17	0.97	± 0.044	1.02	± 0.036
						Lab	May 09	0.754	1.209	0.721	2.007	184	170	16.08	± 1.03	16.17	± 1.06	0.97	± 0.021	1.02	± 0.028
		I: Calabria	40.13	15.18	5	Lab	Oct 09	0.88	5.567	3.23	11.006	136	127	17.59	± 0.52	17.93	± 0.69	0.99	± 0.018	1.05	± 0.021
									2.5855	2.36013				16.6275		16.82		0.9725		1.0225
Sepsis	lateralis	IND: Sulawesi	1.45	124.84	43	Lab	May 09	0.626	0.804	0.202	2.88	81	86	16.87	± 0.72	16.19	± 0.85	1.08	± 0.050	1.05	± 0.035
Sepsis	latiforceps	CHN: Zhongmu	34.71	113.97	79	Lab	May 09	0.845	11.438	5.166	33.596	99	95	14.81	± 0.53	14.81	± 0.66	1.03	± 0.030	1.1	± 0.026
Sepsis	neocynipsea	CH: Zürich	47.38	8.68	536	Lab	July 08	0.703	0.232	0.19	0.286	66	64	17.14	± 0.41	16.91	± 0.43	1.12	± 0.020	1.17	± 0.028
		I: Umbria	43.15	12.1	403	Lab	Oct 09	0.54	0.23	0.144	0.344	64	55	16.9	± 0.59	16.98	± 0.53	1.09	± 0.040	1.12	± 0.034
		AZ: Tucson	32.22	-110.92	757	Lab	May 09	0.724	1.572	0.795	3.512	100	113	14.78	± 0.61	13.95	± 0.45	1.15	± 0.053	1.11	± 0.038
		IL: Chicago	41.8	-87.65	170	Lab	May 09	0.695	0.733	0.322	1.686	69	93	14.64	± 0.46	14.04	± 0.57	1.12	± 0.041	1.08	± 0.035
									0.69175	0.632752				15.865		15.47		1.12		1.12
Sepsis	orthocnemis	A: Vienna	48.2	16.37	187	Lab	May 09	0.875	9.888	3.72	51.563	78	161	18.03	± 0.31	18.04	± 0.21	0.93	± 0.017	0.99	± 0.018
		CH: Zürich	47.38	8.68	536	Lab	July 08	0.737	1.09	0.694	1.739	92	115	18.38	± 0.26	18.53	± 0.55	0.95	± 0.014	0.99	± 0.016
									5.489	6.22113				18.205		18.285		0.94		0.99
Sepsis	punctum	CH: Zürich	47.38	8.68	536	Field	May 09	0.777	1.659	0.59	5.809	52	68	21.08	± 0.92	19.31	± 0.36	1.23	± 0.038	1.15	± 0.030
						Lab	May 09	0.699	17.423	5.451	132.141	111	93	16.56	± 0.62	15.22	± 0.42	1.3	± 0.031	1.22	± 0.045
		D: Berlin	52.52	13.4	41	Field	2008-09-01	0.795	1.988	1.189	3.563	173	159	26.11	± 2.06	23.34	± 1.58	1.3	± 0.033	1.2	± 0.030
						Lab	2008-09-01	0.794	1.995	1.216	3.505	156	201	16.09	± 0.51	14.91	± 0.61	1.29	± 0.035	1.21	± 0.025
		GA: Athens	33.96	-83.38	228	Lab	May 09	0.829	18.55	5.435	190.733	130	132	14.24	± 0.40	13.83	± 0.51	1.05	± 0.026	1.08	± 0.024
		NY: New York	40.78	-73.97	47	Lab	May 09	0.76	4.244	1.541	16.35	101	95	13.81	± 0.64	13.65	± 0.56	1.04	± 0.031	1.07	± 0.041
									7.64317	8.07281				15.175		14.4025		1.17		1.145
Sepsis	secunda	NC: Raleigh	35.77	-78.63	96	Lab	May 09	0.71	1.333	0.568	3.598	103	113	22.45	± 0.61	22.71	± 1.02	0.79	± 0.032	0.86	± 0.040
Sepsis	thoracica	A: Vienna	48.2	16.37	187	Lab	May 09	0.579	0.641	0.249	1.602	83	76	12.04	± 0.17	11.28	± 0.38	1.11	± 0.036	1.03	± 0.022
		E: Sierra Nevada	37.2	-3.2	1290	Field	2008-09-01	0.58	0.195	0.117	0.296	60	57	21.57	± 1.84	18.03	± 1.59	1.16	± 0.027	1.07	± 0.015
						Lab	2008-09-01	0.535	0.089	0.053	0.129	58	51	12.86	± 0.43	11.91	± 0.70	1.13	± 0.029	1	± 0.066
		I: Calabria	40.13	15.18	5	Field	July 08	0.821	0.351	0.303	0.41	147	134	10.91	± 1.59	10.14	± 1.17	1.17	± 0.052	1.06	± 0.037
						Lab	July 08	0.687	0.311	0.241	0.4	135	140	12.63	± 0.64	11.52	± 0.70	1.16	± 0.058	1.05	± 0.053
		I: Umbria	43.15	12.1	403	Lab	Oct 09	0.713	0.558	0.393	0.786	65	63	14.43	± 0.34	13.44	± 0.35	1.13	± 0.043	1.06	± 0.023
									0.3575	0.210369				12.99		12.0375		1.1325		1.035
Sepsis	violacea	A: Vienna	48.2	16.37	187	Lab	Oct 09	0.55	0.457	0.117	1.149	73	72	21.3	± 1.11	21.32	± 0.92	1.02	± 0.028	1.09	± 0.028
		Est: Tartu	58.14	26.91	81	Lab	Oct 09	0.817	1.318	0.435	3.716	66	71	20.72	± 1.67	20.45	± 1.03	1.04	± 0.034	1.1	± 0.031
									0.8875	0.608819				21.01		20.885		1.03		1.095
Themira	minor	CA: Monterey	36.6	121.89	100	Lab	2011-08-01	0.766	1.25511	0.707432	2.24097	109	101	11.38	± 0.43	11.281	± 0.44	0.888	± 0.037	0.921	± 0.037

## Sheet: Table 2
Table 2: Mean ± SE development time and body size for male and female sepsids emerged from the experiment
(Nm, Nf = total number of males, females) for all 47 tests using 21 species. The last three columns give the correlation coefficient, for both
sexes combined, between the life history trait and log10(ivermectin concentration). Significant correlations are in bold.
Table 1: Proportion of flies emerged from the control treatments (water and acetone) for all 47 tests using 21 sepsid species, plus the estimated lethal concentration
Genus	species	population	lab/field	time	Nm	Nf	male development time (d)	± SD	female development time (d)	± SD	male head width (mm)	± SD	female head width (mm)	± SD
Archisepsis	armata	Costa Rica: San Jose	Lab	2011-08-01	129	136	17.065	± 1.24	17.225	± 1.15	1.151	± 0.033	1.251	± 0.041
Archisepsis	diversiformis	Costa Rica: San Jose	Lab	2011-08-01	113	104	20.284	± 0.88	20.02	± 1.37	1.124	± 0.02	1.157	± 0.027
Dicranosepsis	emiliae	Vietnam: Tam Dao	Lab	2011-08-01	60	74	17.561	± 0.98	17.536	± 0.77	0.831	± 0.029	0.9	± 0.03
Microsepsis	armillata	Costa Rica: San Jose	Lab	2011-08-01	146	148	15.344	± 0.79	15.3	± 1.20	0.812	± 0.039	0.849	± 0.04
Microsepsis	mitis	Costa Rica: San Jose	Lab	2011-08-01	156	156	14.241	± 0.81	14.034	± 0.76	0.759	± 0.034	0.79	± 0.035
Meroplius	fukuhari	CHN: Zhongmu	Lab	2009-11-01	66	62	17.45	± 0.68	17.13	± 0.69	0.96	± 0.041	1	± 0.064
Saltella	sphondylii	CH: Zürich	Lab	Oct 09	65	80	20.11	± 0.99	19.67	± 0.68	1.08	± 0.061	1.11	± 0.060
Sepsis	cynipsea	A: Vienna	Lab	May 09	102	84	14.4	± 0.39	14.28	± 0.62	0.97	± 0.033	1.02	± 0.030
		CH: Zürich	Field	July 08	71	47	10.4	± 0.46	10.38	± 0.51	1.02	± 0.037	1.09	± 0.025
		CH: Zürich	Lab	July 08	70	75	12.26	± 0.36	12.31	± 0.40	1.02	± 0.022	1.09	± 0.028
		I: Umbria	Lab	Oct 09	57	53	14.95	± 0.44	14.48	± 0.71	0.99	± 0.041	1.06	± 0.051
		S: Uppsala	Field	2008-09-01	67	54	27.56	± 0.65	27.43	± 0.55	1.01	± 0.029	1.08	± 0.017
		S: Uppsala	Lab	2008-09-01	73	63	12.74	± 0.37	12.75	± 0.35	0.99	± 0.024	1.07	± 0.020
		S: Nyköping	Lab	Oct 09	76	73	13.68	± 0.62	13.65	± 0.52	0.992	± 0.019	1.071	± 0.023
							13.606		13.494		0.9924		1.0622
Sepsis	dissimilis	Brunei	Lab	2009-11-01	52	53	17.76	± 0.59	17.54	± 0.44	0.74	± 0.022	0.75	± 0.013
Sepsis	duplicata	CH: Zürich	Lab	Oct 09	60	69	21.02	± 0.94	20.61	± 0.73	0.74	± 0.015	0.83	± 0.020
Sepsis	flavimana	CH: Zürich	Lab	May 09	50	70	21.6	± 0.52	22.03	± 0.68	0.91	± 0.039	0.99	± 0.032
Sepsis	fulgens	A: Vienna	Lab	May 09	75	72	15.5	± 0.47	15.77	± 0.54	0.99	± 0.027	1.03	± 0.030
		E. Sierra Nevada	Field	2008-09-01	156	151	23.67	± 1.24	23.79	± 1.43	0.97	± 0.022	1.02	± 0.023
		E. Sierra Nevada	Lab	2008-09-01	158	160	17.34	± 0.61	17.41	± 0.64	0.94	± 0.019	0.99	± 0.025
		Est: Tartu	Field	May 09	160	196	18.1	± 1.12	18.62	± 1.17	0.97	± 0.044	1.02	± 0.036
		Est: Tartu	Lab	May 09	184	170	16.08	± 1.03	16.17	± 1.06	0.97	± 0.021	1.02	± 0.028
		I: Calabria	Lab	Oct 09	136	127	17.59	± 0.52	17.93	± 0.69	0.99	± 0.018	1.05	± 0.021
							16.6275		16.82		0.9725		1.0225
Sepsis	lateralis	IND: Sulawesi	Lab	May 09	81	86	16.87	± 0.72	16.19	± 0.85	1.08	± 0.050	1.05	± 0.035
Sepsis	latiforceps	CHN: Zhongmu	Lab	May 09	99	95	14.81	± 0.53	14.81	± 0.66	1.03	± 0.030	1.1	± 0.026
Sepsis	neocynipsea	CH: Zürich	Lab	July 08	66	64	17.14	± 0.41	16.91	± 0.43	1.12	± 0.020	1.17	± 0.028
		I: Umbria	Lab	Oct 09	64	55	16.9	± 0.59	16.98	± 0.53	1.09	± 0.040	1.12	± 0.034
		AZ: Tucson	Lab	May 09	100	113	14.78	± 0.61	13.95	± 0.45	1.15	± 0.053	1.11	± 0.038
		IL: Chicago	Lab	May 09	69	93	14.64	± 0.46	14.04	± 0.57	1.12	± 0.041	1.08	± 0.035
							15.865		15.47		1.12		1.12
Sepsis	orthocnemis	A: Vienna	Lab	May 09	78	161	18.03	± 0.31	18.04	± 0.21	0.93	± 0.017	0.99	± 0.018
		CH: Zürich	Lab	July 08	92	115	18.38	± 0.26	18.53	± 0.55	0.95	± 0.014	0.99	± 0.016
							18.205		18.285		0.94		0.99
Sepsis	punctum	CH: Zürich	Field	May 09	52	68	21.08	± 0.92	19.31	± 0.36	1.23	± 0.038	1.15	± 0.030
		CH: Zürich	Lab	May 09	111	93	16.56	± 0.62	15.22	± 0.42	1.3	± 0.031	1.22	± 0.045
		D: Berlin	Field	2008-09-01	173	159	26.11	± 2.06	23.34	± 1.58	1.3	± 0.033	1.2	± 0.030
		D: Berlin	Lab	2008-09-01	156	201	16.09	± 0.51	14.91	± 0.61	1.29	± 0.035	1.21	± 0.025
		GA: Athens	Lab	May 09	130	132	14.24	± 0.40	13.83	± 0.51	1.05	± 0.026	1.08	± 0.024
		NY: New York	Lab	May 09	101	95	13.81	± 0.64	13.65	± 0.56	1.04	± 0.031	1.07	± 0.041
							15.175		14.4025		1.17		1.145
Sepsis	secunda	NC: Raleigh	Lab	May 09	103	113	22.45	± 0.61	22.71	± 1.02	0.79	± 0.032	0.86	± 0.040
Sepsis	thoracica	A: Vienna	Lab	May 09	83	76	12.04	± 0.17	11.28	± 0.38	1.11	± 0.036	1.03	± 0.022
		E. Sierra Nevada	Field	2008-09-01	60	57	21.57	± 1.84	18.03	± 1.59	1.16	± 0.027	1.07	± 0.015
		E. Sierra Nevada	Lab	2008-09-01	58	51	12.86	± 0.43	11.91	± 0.70	1.13	± 0.029	1	± 0.066
		I: Calabria	Field	July 08	147	134	10.91	± 1.59	10.14	± 1.17	1.17	± 0.052	1.06	± 0.037
		I: Calabria	Lab	July 08	135	140	12.63	± 0.64	11.52	± 0.70	1.16	± 0.058	1.05	± 0.053
		I: Umbria	Lab	Oct 09	65	63	14.43	± 0.34	13.44	± 0.35	1.13	± 0.043	1.06	± 0.023
							12.99		12.0375		1.1325		1.035
Sepsis	violacea	A: Vienna	Lab	Oct 09	73	72	21.3	± 1.11	21.32	± 0.92	1.02	± 0.028	1.09	± 0.028
		Est: Tartu	Lab	Oct 09	66	71	20.72	± 1.67	20.45	± 1.03	1.04	± 0.034	1.1	± 0.031
							21.01		20.885		1.03		1.095
Themira	minor	CA: Monterey	lab	2011-08-01	109	101	11.38	± 0.43	11.281	± 0.44	0.888	± 0.037	0.921	± 0.037
															Mean
															95%CI
